# Supplementary material for: In Silico Identification of circPIM1/miR-16-5p/miR-195-5p/PIM1 Feed-Forward Loop in Recurrent Grade 2 Meningioma
Source: Int J Mol Sci. 2025 Aug 26;26(17):8263. doi: 10.3390/ijms26178263 (PMC12428460; doi:10.3390/ijms26178263)
Supplement: Supplementary file 1 [file ijms-26-08263-s001.zip]

Archive with 14 entries (14 files):
- Figure S1_Rev01_New-190825.pdf
- Figure S2_Rev01.pdf
- Figure S3_Rev02.pdf
- Figure S4_Rev01.pdf
- Supplementary material-200825_Rev02_corrected.pdf
- Table S1_Rev01.pdf
- Table S2_Rev01.pdf
- Table S3_Rev01.pdf
- Table S4_Rev01.pdf
- Table S5-200825_Rev01_corrected.pdf
- Table S6_Rev01.pdf
- Table S7_Rev01.pdf
- Table S8_Rev01.pdf
- Table S9-200825_Rev01_corrected.pdf
